# Supplementary material for: Dissecting the contributions of organic nitrogen aerosols to global atmospheric nitrogen deposition and implications for ecosystems
Source: Natl Sci Rev. 2023 Sep 18;10(12):nwad244. doi: 10.1093/nsr/nwad244 (PMC10634623; doi:10.1093/nsr/nwad244)
Supplement: nwad244_Supplemental_Files [file nwad244_supplemental_files.zip]

Archive with 5 entries (5 files):
- SI for NSR 20230829.docx
- SI for NSR 20230829.pdf
- Supplementary Dataset S1.xlsx
- Supplementary Dataset S2.xlsx
- Supplementary Dataset S3.xlsx
