# Supplementary material for: Dissecting the contributions of organic nitrogen aerosols to global atmospheric nitrogen deposition and implications for ecosystems
Source: Natl Sci Rev. 2023 Sep 18;10(12):nwad244. doi: 10.1093/nsr/nwad244 (PMC10634623; doi:10.1093/nsr/nwad244)
Supplement: nwad244_Supplemental_Files [file nwad244_supplemental_files.zip › Supplementary Dataset S1.xlsx]

## Sheet: Notes
Notes:
This file is the Supplementary Materials for Improved global budget of atmospheric organic N aerosol and implications for marine productivity
Dataset S1. (separate file)
Published measurements of atmospheric particulate organic nitrogen (ONp) and water-soluble organic nitrogen (WSONp) concentrations at global surface sites
The observed ONp and WSONp concentrations data all in this file
The comment in red is about the limited gas-phase observation
References lists below：

## Sheet: ONp and WSONp concentration
Note:
Both ONp and WSONp concentation data
Colors note for different observation sites types: Urban, Rural, Forest, Coarstal and Marine
The brackets in PM list indicate the major sources for this site
Areas	Site	PM	Observation periods	ONp [ug N m-3]	WSONp [ug N m-3]	WSONp : WSTN [%]	Reference	Other ON species informations
Urban	Tsuan Wan HK, China	PM2.5	2016	0.55			From Prof. YU’s group in the HKUST
Urban	Nanhai, China	PM2.5	2016	0.71			From Prof. YU’s group in the HKUST
Urban	Guangzhou, China	PM2.5	2016	0.66			From Prof. YU’s group in the HKUST
Urban	Dongguan, China	PM2.5	2014	0.88			From Prof. YU’s group in the HKUST
Urban	Beijing, China	PM2.5	2016	1.47			From Prof. YU’s group in the HKUST
Urban	Beijing, China	PM2.5	2014	0.43			Xu et al., 2017
Urban	Guangzhou (GIG), China	PM2.5	Nov 2016-Aug 2017	0.51			From Prof. YU’s group in the HKUST
Urban	National University of Singapore, Singapore	TSP	Jan 2006-Jul 2006	0.963			Sundarambal et al., 2009
Rural	Qingdao, China	PM2.5	2019-2020	1.36			From Prof. YU’s group in the HKUST
Rural	Nansha HK, China	PM2.5	2016	0.71			From Prof. YU’s group in the HKUST
Forest	Dinghu Mountain, China	PM2.5	Nov 2016-Aug 2017	0.45			From Prof. YU’s group in the HKUST
Forest	Mountan Tai, China	TSP	Mar-Apr 2017	0.645			Wu et al., 2021
Coastal	UST HK, China	PM2.5	2018	0.36			From Prof. YU’s group in the HKUST
Coastal	Delaware, USA	PM2.5	31 Jul-13 Aug 2000	0.405	0.0966		Russell et al., 2003
Coastal	Sapporo, Japan	TSP	2 Sep 2009-5 Oct 2010	0.22	0.096	10	Pavuluri et al., 2015
Coastal	Sapporo, Japan	TSP	Aut 2010	0.168	0.092		Pavuluri et al., 2015
Coastal	Sapporo, Japan	TSP	Win 2009	0.198	0.13		Pavuluri et al., 2015
Coastal	Sapporo, Japan	TSP	Spr 2010	0.212	0.085		Pavuluri et al., 2015
Coastal	Sapporo, Japan	TSP	Sum 2010	0.302	0.068		Pavuluri et al., 2015
Marine	Yellow Sea and Bohai Sea	PM2.5	2019-2020	0.52			From Prof. YU’s group in the HKUST
Marine	East China Sea	PM2.5	2019-2020	0.29			From Prof. YU’s group in the HKUST
Marine	western North Pacific	TSP	24 Aug-13 Sep 2008	0.163	0.175	28	Miyazaki et al., 2011
Marine	western North Pacific	TSP	24 Aug-13 Sep 2008	0.107	0.016		Miyazaki et al., 2011
Marine	western North Pacific	TSP (Bio)	24 Aug-13 Sep 2008	0.219	0.019		Miyazaki et al., 2011
Marine	western North Pacific	PM10	29 Jul-19 Aug 2008	0.609			Miyazaki et al., 2010
Marine	Jeju Island, S. Korea	PM2.5	Apr 2003	0.37			Li et al., 2004
Below sites only with WSONp data
Urban	Xi'an, China	PM2.5 (BB, sea fog)	5 Jul 2008-8 Aug 2009		4.2	51.9931	Ho et al., 2015
Urban	Xi'an, China	PM10	25 Mar-25 Apr 2009		6.05	28	Wang et al., 2013
Urban	Xi,an, China	PM10 (Dust)	20-24 Apr 2009		13.6	77	Wang et al., 2013
Urban	Guangzhou (GIG), China	PM3	25 Sep-3 Oct 2014		1.63	27	Liu et al., 2017
Urban	Guangzhou (GIG), China	PM10	25 Sep-3 Oct 2014		2.5	34.3407	Liu et al., 2017
Urban	Marina, Singapore	TSP	Apr 2007-Mar 2008		0.78	47	He et al., 2011
Urban	Beijing, China	TSP	24 Nov 1998-12 Feb 1999		3.17		Duan et al., 2009
Urban	Beijing, China	TSP	Apr 2012-May 2013		1.442		Ren et al., 2018
Urban	Kofu, Japan	PM10	6 Aug 2009-29 Jan 2013		0.221	15	Matsumoto et al., 2014	WSONp is dominate in PM2.5
Urban	Kofu, Japan	PM2.5	Sep-Dec 2015		0.286	18	Matsumoto et al., 2016	32.5% WSONp in PM2.5 can lost during the filter sampling, 21% WSON in gas-phase
Urban	Kofu, Japan	PM2.5	Jan-Dec, 2015		0.177		Matsumoto et al., 2017a	33 ± 18% WSON in gas-phase
Urban	Kofu, Japan	PM2	12 Feb 2013-22 Jan 2014		0.072	10	Matsumoto et al., 2018	WSONp is dominate in PM2.5
Urban	Changzhou, China	PM2.5	Jul 2015-Apr 2016		1.16	7.7	Ye et al., 2017	N:C mass ratio: 0.021-0.028
Urban	Yangzhou, China	PM2.5 (Secondary sources)	Apr-Nov 2016		1.71	18.7	Chen et al., 2019
Urban	Zhangjiakou, China	PM2.5	Apr-May 2012		1.6		Liu et al., 2021	WSONp is dominate in PM2.5
Urban	Zhangjiakou, China	PM2.5 (Dust)	25-28 Apr 2012		12		Liu et al., 2021
Urban	Kanpur, India	PM2.5 (BB, heavily polluted)	Dec 2015-Jan 2016		30.5	58.0952	Singh et al., 2021
Urban	Dhulikhel, Nepal (Himalayas)	TSP (Primary sources)	Jan-Dec 2018		1.07	18	Tripathee et al., 2021
Urban	Dhulikhel, Nepal (Himalayas)	TSP (Primary sources)	Jan-Deb, Dec 2018		1.16	12.6776	Tripathee et al., 2021
Urban	Dhulikhel, Nepal (Himalayas)	TSP (Primary sources)	Mar-May 2018		1.08	15.6295	Tripathee et al., 2021
Urban	Dhulikhel, Nepal (Himalayas)	TSP (Primary sources)	Jun-Sep 2018		0.98	43.5556	Tripathee et al., 2021
Urban	Dhulikhel, Nepal (Himalayas)	TSP (Primary sources)	Oct-Nov 2018		1.14	16.5217	Tripathee et al., 2021
Urban	Atlanta, USA	PM2.5	1 Aug-10 Sep 2008		0.145	11.0182	Rastogi et al., 2011
Urban	Davis, California, USA	PM2.5	Aug 1997-Jul 1998		0.2646	20	Zhang et al., 2002
Urban	Bologna, Italy	PM2.5 (Fog season)	15-30 Nov 2011		2.156	23.7	Montero et al., 2014
Urban	Birmingham, UK	PM2.5	Jul 2007-Apr 2008		0.066		Oezel et al., 2011
Urban	Nicosia, Republic of Cyprus	PM10	Jan-Dec 2011		0.2	19.0476	Tsagkaraki et al., 2021
Rural	Tianjin, China	PM2.5	Apr-May 2012		1.3		Liu et al., 2021
Rural	Yorkville, USA	PM2.5	1 Aug-10 Sep 2008		0.15	9.1687	Rastogi et al., 2011
Rural	Edinburgh, Scotland	TSP	Jul-Nov 2008		0.077	25	Benitez et al., 2010	67% WSON in gas-phase
Rural	San Pietro Capofiume, Italy	PM2.5 (Fog season)	15-30 Nov 2011		2.03	20	Montero et al., 2014
Rural	Marina Xyliatou, Republic of Cyprus	PM10	Jan-Dec 2011		0.16	17.5824	Tsagkaraki et al., 2021
Rural	Erdemli, Turkey	PM10 (Agricultural)	Mar 2014-Apr 2015		0.3332	37	Nehir and Kocak 2018	WSONp is 66% in lager than PM2.5
Forest	Amazon Basin, Rondonia, Brazil	PM10	Mar-May and Sep-Oct 1999		0.4515	45	Mace et al., 2003a
Forest	Amazon Basin, Rondonia, Brazil	PM10	Mar-May 1999 (wet season)		0.049	45	Mace et al., 2003a
Forest	Amazon Basin, Rondonia, Brazil	PM10 (BB)	Sep-Oct 1999 (dry season)		0.854	43	Mace et al., 2003a
Forest	Nanling Mountains, China	PM2.5	20 May-9 Jun 2017		0.23	11.6751	Liu et al., 2018
Forest	Okinwa island, Janpan	TSP	Oct 2009-Oct 2010		0.12	18.9	Kunwar et al., 2014
Forest	Okinwa island, Janpan	TSP	Win 2009		0.06	21	Kunwar et al., 2014
Forest	Okinwa island, Janpan	TSP	Spr 2010		0.13	21	Kunwar et al., 2014
Forest	Okinwa island, Janpan	TSP	Sum 2010		0.21	21	Kunwar et al., 2014
Forest	Okinwa island, Janpan	TSP	Aut 2010		0.07	21	Kunwar et al., 2014
Forest	Fujiyoshida, Japan	PM10	11 Aug 2009-21 Jan 2013		0.101	12	Matsumoto et al., 2014	WSONp is dominate in PM2.5
Forest	Fujiyoshida, Japan	PM2	22 Jan 2016-10 Jan 2018		0.051	11	Matsumoto et al., 2019	73% WSONp in PM2.5, 37% WSON in gas-phase
Forest	Fujiyoshida, Japan	PM2-PM10	22 Jan 2016-10 Jan 2018		0.019	25	Matsumoto et al., 2019	73% WSONp in PM2.5, 37% WSON in gas-phase
Forest	Sapporo, Japan	TSP	22 Jun 2009-30 Dec 2011		0.155	20	Miyazaki et al., 2014
Forest	Tokyo, Japan	PM0.95	Jul-Aug, 2015		0.22		Xu et al., 2020
Forest	Appalachian Mountains, North Carolina, USA	PM2.5	May-Jun, Aug, Oct 2015		0.047	14	Chen et al., 2018
Forest	Appalachian Mountains, North Carolina, USA	PM2.5	21 May-9 Jun 2015		0.06	18.1818	Chen et al., 2018
Forest	Appalachian Mountains, North Carolina, USA	PM2.5	6-25 Aug 2015		0.05	9.375	Chen et al., 2018
Forest	Appalachian Mountains, North Carolina, USA	PM2.5	9-26 Oct 2015		0.03	10	Chen et al., 2018
Forest	Chapel Hill, USA	PM2.5	Jan and Jun 2007		0.16		Lin et al., 2010	The contribution of ONp to the total PM2.5 is around 33%
Coastal	Qingdao, China	TSP (Anth)	Mar-Apr 2006		2.52	20	Shi et al., 2010
Coastal	Jiaozhou Bay, China	TSP	June 2015-May 2016		2.7258	16.2833	Xing et al., 2018
Coastal	Keelong,Taiwan, China	TSP (Anth)	Jan-Dec 2006		1.0626	26	Chen et al., 2010
Coastal	Keelung,Taiwan, China	TSP (BB)	Jan 2005-Nov 2006		0.476	15.9624	Chen et a;., 2010
Coastal	Tung Chung, HongKong, China	PM2.5	Aug 2011-May 2012		0.9002	36	Ho et al., 2019
Coastal	Rishiri Island, Japan	PM10 (Secondary sources)	Apr-Dec 2010, Apr-Dec 2011,May-Nov 2012		0.077	13	Matsumoto et al., 2017b	WSONp is dominate in PM2.5
Coastal	Rishiri Island, Japan	PM2 (Secondary sources)	Apr-Dec 2010, Apr-Dec 2011,May-Nov 2012		0.069	13	Matsumoto et al., 2017b	WSONp is dominate in PM2.5
Coastal	Mitoyo City, Japan	TSP	Feb-Mar, 2015		0.28	10	Nakamura et al., 2020	WSONp is 70% in PM2.5
Coastal	Tampa, Florida, USA	PM2.5	Nov 2004-Apr 2005		0.091	10	Calderon et al., 2006
Coastal	Tampa, Florida, USA	PM2.5	Jul-Sep 2005		0.0714	10	Calderon et al., 2007
Coastal	Miami, Florida, USA	TSP	11 May 2007-31 July 2009		0.042	5	Zamora et al., 2011	WSON is 55%-67% in gas-phase or in semi-volatile particulate
Coastal	Hawaii, USA	TSP	Jul 31-Aug 12 1998		0.0168		Cornell et al., 2001
Coastal	Gulf of Aqaba, Israel	TSP (Dust)	20 Aug 2003-10 Sep 2005		0.112	11	Chen et al., 2007
Coastal	Barbados, West Indies	TSP (Dust)	25 Aug–24 Sep 2007, 8 Aug–6 Sep 2008		0.021	6	Zamora et al., 2011
Marine	Yellow Sea and East China sea	TSP (Sea fog)	17 Mar-22 Apr 2014		2.058	10	Luo et al., 2016
Marine	Yellow Sea	TSP (Anth, dust)	19-26 Mar 2006		2.856	17	Shi et al., 2010
Marine	Yellow Sea	TSP (Anth)	17-28 Apr 2006		1.218	17	Shi et al., 2010
Marine	East China Sea	TSP (Anth)	26 Sep-9 Oct 2002		0.756	24	Nakamura et al., 2006
Marine	East China Sea	TSP	4-13 Mar 2002		0.224	10	Nakamura et al., 2006
Marine	offshore area of East China Sea	TSP	2-18 Jun, 2017		3.62096	32.0981	Li et al., 2019
Marine	South China Sea	TSP (Anth)	28 Apr-20 May 2005		0.91	34	Shi et al., 2010
Marine	northwestern Pacific Ocean	TSP	17 Mar-22 Apr 2014		0.1526	14	Luo et al., 2016
Marine	northwestern Pacific Ocean	TSP (Dust)	17 Mar-22 Apr 2014		0.1568	5	Luo et al., 2016
Marine	Arabian Sea	TSP (Anth, Dust)	Apr–May 2006		0.0742	43.4426	Srinivas et al., 2013
Marine	Bay of Bengal	TSP (Anth)	Apr–May 2006		0.28	34.4828	Srinivas et al., 2013
Marine	Bay of Bengal	TSP (Anth)	Jan 2009		0.91	26	Srinivas et al., 2013
Marine	Bay of Bengal	PM2.5	Jan 2009		0.644	17	Srinivas et al., 2011
Marine	Bay of Bengal	PM10	Jan 2009		0.49	15	Srinivas et al., 2011
Marine	Bay of Bengal	TSP	Mar-Apr 2006		0.154	19	Srinivas et al., 2011
Marine	tropical North Atlantic Ocean	PM2 (Dust)	16 Jul–4 Aug 2006		0.0126	5	Violaki et al., 2015
Marine	tropical North Atlantic Ocean	TSP (Dust)	16 Jul–4 Aug 2006		0.1008	14	Violaki et al., 2015
Marine	South Atlantic Ocean	PM2.5 (Bio)	19 Jan-5 Feb 2007		0.119		Violaki et al., 2015
Marine	South Atlantic Ocean	PM2.5	19 Jan-5 Feb 2007		0.077	35	Violaki et al., 2015
Marine	Middle South Atlantic Ocean	PM2.5	19 Jan-5 Feb 2007		0.0182		Violaki et al., 2015
Marine	Amsterdam Island (Indian Ocean)	PM2.5	2005		0.0112	32	Violaki et al., 2015
Marine	Finokalia, Crete island (Eastern Mediterranean)	PM1.3 (Anth)	2005–2006		0.1624	13	Violaki and Mihalopoulos et al., 2010
Marine	Finokalia, Crete island (Eastern Mediterranean)	PM1.3-10 (Anth)	2005–2006		0.077	13	Violaki and Mihalopoulos et al., 2010
Marine	Tasmania, Australia	TSP	Nov-Dec 2000		0.0504	25	Mace et al., 2003b
Marine	North Atlantic	PM1	2006		0.0364		Facchini et al., 2008
Marine	North Atlantic Saharan outflow	TSP	Oct-Nov 2002, Sep-Oct 2004,Oct-Nov 2005		0.1372	25	Lesworth et al., 2010
Marine	NAtl. Rem	TSP	Oct-Nov 2002, Sep-Oct 2004,Oct-Nov 2006		0.0742		Lesworth et al., 2010
Marine	Sahara	TSP	Oct-Nov 2002, Sep-Oct 2004,Oct-Nov 2007		0.2044		Lesworth et al., 2010
Marine	SAfr.	TSP	Oct-Nov 2002, Sep-Oct 2004,Oct-Nov 2008		0.0784		Lesworth et al., 2010
Marine	SAfr.-BB	TSP	Oct-Nov 2002, Sep-Oct 2004,Oct-Nov 2009		0.0966		Lesworth et al., 2010
Marine	SAtl. Rem.	TSP	Oct-Nov 2002, Sep-Oct 2004,Oct-Nov 2010		0.0392		Lesworth et al., 2010
Marine	Bermuda island	PM1	Jul 2011-Nov 2012		0.105	50	Altieri et al., 2016	WSONp is dominate in PM2.5
Marine	Atlantic Subantarctic region	PM10	Jan-Feb 2015		0.01-0.002		Dall et al., 2017

## Sheet: Sheet1
Areas	Site	PM	Observation periods	ONp [ug N m-3]	WSONp [ug N m-3]	WSONp : WSTN [%]	Reference	Other ON species informations
Urban	Tsuan Wan HK, China	PM2.5	2016	0.55			From Prof. YU’s group in the HKUST
Urban	Nanhai, China	PM2.5	2016	0.71			From Prof. YU’s group in the HKUST
Urban	Guangzhou, China	PM2.5	2016	0.66			From Prof. YU’s group in the HKUST
Urban	Dongguan, China	PM2.5	2014	0.88			From Prof. YU’s group in the HKUST
Urban	Beijing, China	PM2.5	2016	1.47			From Prof. YU’s group in the HKUST
Urban	Beijing, China	PM2.5	2014	0.43			Xu et al., 2017
Urban	Guangzhou (GIG), China	PM2.5	Nov 2016-Aug 2017	0.51			From Prof. YU’s group in the HKUST
Urban	National University of Singapore, Singapore	TSP	Jan 2006-Jul 2006	0.963			Sundarambal et al., 2009
Urban	Xi'an, China	PM2.5 (BB, sea fog)	5 Jul 2008-8 Aug 2009		4.2	51.9931	Ho et al., 2015
Urban	Xi'an, China	PM10	25 Mar-25 Apr 2009		6.05	28	Wang et al., 2013
Urban	Xi,an, China	PM10 (Dust)	20-24 Apr 2009		13.6	77	Wang et al., 2013
Urban	Guangzhou (GIG), China	PM3	25 Sep-3 Oct 2014		1.63	27	Liu et al., 2017
Urban	Guangzhou (GIG), China	PM10	25 Sep-3 Oct 2014		2.5	34.3407	Liu et al., 2017
Urban	Marina, Singapore	TSP	Apr 2007-Mar 2008		0.78	47	He et al., 2011
Urban	Beijing, China	TSP	24 Nov 1998-12 Feb 1999		3.17		Duan et al., 2009
Urban	Beijing, China	TSP	Apr 2012-May 2013		1.442		Ren et al., 2018
Urban	Kofu, Japan	PM10	6 Aug 2009-29 Jan 2013		0.221	15	Matsumoto et al., 2014	WSONp is dominate in PM2.5
Urban	Kofu, Japan	PM2.5	Sep-Dec 2015		0.286	18	Matsumoto et al., 2016	32.5% WSONp in PM2.5 can lost during the filter sampling, 21% WSON in gas-phase
Urban	Kofu, Japan	PM2.5	Jan-Dec, 2015		0.177		Matsumoto et al., 2017a	33 ± 18% WSON in gas-phase
Urban	Kofu, Japan	PM2	12 Feb 2013-22 Jan 2014		0.072	10	Matsumoto et al., 2018	WSONp is dominate in PM2.5
Urban	Changzhou, China	PM2.5	Jul 2015-Apr 2016		1.16	7.7	Ye et al., 2017	N:C mass ratio: 0.021-0.028
Urban	Yangzhou, China	PM2.5 (Secondary sources)	Apr-Nov 2016		1.71	18.7	Chen et al., 2019
Urban	Zhangjiakou, China	PM2.5	Apr-May 2012		1.6		Liu et al., 2021	WSONp is dominate in PM2.5
Urban	Zhangjiakou, China	PM2.5 (Dust)	25-28 Apr 2012		12		Liu et al., 2021
Urban	Kanpur, India	PM2.5 (BB, heavily polluted)	Dec 2015-Jan 2016		30.5	58.0952	Singh et al., 2021
Urban	Dhulikhel, Nepal (Himalayas)	TSP (Primary sources)	Jan-Dec 2018		1.07	18	Tripathee et al., 2021
Urban	Dhulikhel, Nepal (Himalayas)	TSP (Primary sources)	Jan-Deb, Dec 2018		1.16	12.6776	Tripathee et al., 2021
Urban	Dhulikhel, Nepal (Himalayas)	TSP (Primary sources)	Mar-May 2018		1.08	15.6295	Tripathee et al., 2021
Urban	Dhulikhel, Nepal (Himalayas)	TSP (Primary sources)	Jun-Sep 2018		0.98	43.5556	Tripathee et al., 2021
Urban	Dhulikhel, Nepal (Himalayas)	TSP (Primary sources)	Oct-Nov 2018		1.14	16.5217	Tripathee et al., 2021
Urban	Atlanta, USA	PM2.5	1 Aug-10 Sep 2008		0.145	11.0182	Rastogi et al., 2011
Urban	Davis, California, USA	PM2.5	Aug 1997-Jul 1998		0.2646	20	Zhang et al., 2002
Urban	Bologna, Italy	PM2.5 (Fog season)	15-30 Nov 2011		2.156	23.7	Montero et al., 2014
Urban	Birmingham, UK	PM2.5	Jul 2007-Apr 2008		0.066		Oezel et al., 2011
Urban	Nicosia, Republic of Cyprus	PM10	Jan-Dec 2011		0.2	19.0476	Tsagkaraki et al., 2021
Rural	Qingdao, China	PM2.5	2019-2020	1.36			From Prof. YU’s group in the HKUST
Rural	Nansha HK, China	PM2.5	2016	0.71			From Prof. YU’s group in the HKUST
Rural	Tianjin, China	PM2.5	Apr-May 2012		1.3		Liu et al., 2021
Rural	Yorkville, USA	PM2.5	1 Aug-10 Sep 2008		0.15	9.1687	Rastogi et al., 2011
Rural	Edinburgh, Scotland	TSP	Jul-Nov 2008		0.077	25	Benitez et al., 2010	67% WSON in gas-phase
Rural	San Pietro Capofiume, Italy	PM2.5 (Fog season)	15-30 Nov 2011		2.03	20	Montero et al., 2014
Rural	Marina Xyliatou, Republic of Cyprus	PM10	Jan-Dec 2011		0.16	17.5824	Tsagkaraki et al., 2021
Rural	Erdemli, Turkey	PM10 (Agricultural)	Mar 2014-Apr 2015		0.3332	37	Nehir and Kocak 2018	WSONp is 66% in lager than PM2.5
Forest	Dinghu Mountain, China	PM2.5	Nov 2016-Aug 2017	0.45			From Prof. YU’s group in the HKUST
Forest	Mountan Tai, China	TSP	Mar-Apr 2017	0.645			Wu et al., 2021
Forest	Amazon Basin, Rondonia, Brazil	PM10	Mar-May and Sep-Oct 1999		0.4515	45	Mace et al., 2003a
Forest	Amazon Basin, Rondonia, Brazil	PM10	Mar-May 1999 (wet season)		0.049	45	Mace et al., 2003a
Forest	Amazon Basin, Rondonia, Brazil	PM10 (BB)	Sep-Oct 1999 (dry season)		0.854	43	Mace et al., 2003a
Forest	Nanling Mountains, China	PM2.5	20 May-9 Jun 2017		0.23	11.6751	Liu et al., 2018
Forest	Okinwa island, Janpan	TSP	Oct 2009-Oct 2010		0.12	18.9	Kunwar et al., 2014
Forest	Okinwa island, Janpan	TSP	Win 2009		0.06	21	Kunwar et al., 2014
Forest	Okinwa island, Janpan	TSP	Spr 2010		0.13	21	Kunwar et al., 2014
Forest	Okinwa island, Janpan	TSP	Sum 2010		0.21	21	Kunwar et al., 2014
Forest	Okinwa island, Janpan	TSP	Aut 2010		0.07	21	Kunwar et al., 2014
Forest	Fujiyoshida, Japan	PM10	11 Aug 2009-21 Jan 2013		0.101	12	Matsumoto et al., 2014	WSONp is dominate in PM2.5
Forest	Fujiyoshida, Japan	PM2	22 Jan 2016-10 Jan 2018		0.051	11	Matsumoto et al., 2019	73% WSONp in PM2.5, 37% WSON in gas-phase
Forest	Fujiyoshida, Japan	PM2-PM10	22 Jan 2016-10 Jan 2018		0.019	25	Matsumoto et al., 2019	73% WSONp in PM2.5, 37% WSON in gas-phase
Forest	Sapporo, Japan	TSP	22 Jun 2009-30 Dec 2011		0.155	20	Miyazaki et al., 2014
Forest	Tokyo, Japan	PM0.95	Jul-Aug, 2015		0.22		Xu et al., 2020
Forest	Appalachian Mountains, North Carolina, USA	PM2.5	May-Jun, Aug, Oct 2015		0.047	14	Chen et al., 2018
Forest	Appalachian Mountains, North Carolina, USA	PM2.5	21 May-9 Jun 2015		0.06	18.1818	Chen et al., 2018
Forest	Appalachian Mountains, North Carolina, USA	PM2.5	6-25 Aug 2015		0.05	9.375	Chen et al., 2018
Forest	Appalachian Mountains, North Carolina, USA	PM2.5	9-26 Oct 2015		0.03	10	Chen et al., 2018
Forest	Chapel Hill, USA	PM2.5	Jan and Jun 2007		0.16		Lin et al., 2010	The contribution of ONp to the total PM2.5 is around 33%
Coastal	UST HK, China	PM2.5	2018	0.36			From Prof. YU’s group in the HKUST
Coastal	Delaware, USA	PM2.5	31 Jul-13 Aug 2000	0.405	0.0966		Russell et al., 2003
Coastal	Sapporo, Japan	TSP	2 Sep 2009-5 Oct 2010	0.22	0.096	10	Pavuluri et al., 2015
Coastal	Sapporo, Japan	TSP	Aut 2010	0.168	0.092		Pavuluri et al., 2015
Coastal	Sapporo, Japan	TSP	Win 2009	0.198	0.13		Pavuluri et al., 2015
Coastal	Sapporo, Japan	TSP	Spr 2010	0.212	0.085		Pavuluri et al., 2015
Coastal	Sapporo, Japan	TSP	Sum 2010	0.302	0.068		Pavuluri et al., 2015
Coastal	Qingdao, China	TSP (Anth)	Mar-Apr 2006		2.52	20	Shi et al., 2010
Coastal	Jiaozhou Bay, China	TSP	June 2015-May 2016		2.7258	16.2833	Xing et al., 2018
Coastal	Keelong,Taiwan, China	TSP (Anth)	Jan-Dec 2006		1.0626	26	Chen et al., 2010
Coastal	Keelung,Taiwan, China	TSP (BB)	Jan 2005-Nov 2006		0.476	15.9624	Chen et a;., 2010
Coastal	Tung Chung, HongKong, China	PM2.5	Aug 2011-May 2012		0.9002	36	Ho et al., 2019
Coastal	Rishiri Island, Japan	PM10 (Secondary sources)	Apr-Dec 2010, Apr-Dec 2011,May-Nov 2012		0.077	13	Matsumoto et al., 2017b	WSONp is dominate in PM2.5
Coastal	Rishiri Island, Japan	PM2 (Secondary sources)	Apr-Dec 2010, Apr-Dec 2011,May-Nov 2012		0.069	13	Matsumoto et al., 2017b	WSONp is dominate in PM2.5
Coastal	Mitoyo City, Japan	TSP	Feb-Mar, 2015		0.28	10	Nakamura et al., 2020	WSONp is 70% in PM2.5
Coastal	Tampa, Florida, USA	PM2.5	Nov 2004-Apr 2005		0.091	10	Calderon et al., 2006
Coastal	Tampa, Florida, USA	PM2.5	Jul-Sep 2005		0.0714	10	Calderon et al., 2007
Coastal	Miami, Florida, USA	TSP	11 May 2007-31 July 2009		0.042	5	Zamora et al., 2011	WSON is 55%-67% in gas-phase or in semi-volatile particulate
Coastal	Hawaii, USA	TSP	Jul 31-Aug 12 1998		0.0168		Cornell et al., 2001
Coastal	Gulf of Aqaba, Israel	TSP (Dust)	20 Aug 2003-10 Sep 2005		0.112	11	Chen et al., 2007
Coastal	Barbados, West Indies	TSP (Dust)	25 Aug–24 Sep 2007, 8 Aug–6 Sep 2008		0.021	6	Zamora et al., 2011
Marine	Yellow Sea and Bohai Sea	PM2.5	2019-2020	0.52			From Prof. YU’s group in the HKUST
Marine	East China Sea	PM2.5	2019-2020	0.29			From Prof. YU’s group in the HKUST
Marine	western North Pacific	TSP	24 Aug-13 Sep 2008	0.163	0.175	28	Miyazaki et al., 2011
Marine	western North Pacific	TSP	24 Aug-13 Sep 2008	0.107	0.016		Miyazaki et al., 2011
Marine	western North Pacific	TSP (Bio)	24 Aug-13 Sep 2008	0.219	0.019		Miyazaki et al., 2011
Marine	western North Pacific	PM10	29 Jul-19 Aug 2008	0.609			Miyazaki et al., 2010
Marine	Jeju Island, S. Korea	PM2.5	Apr 2003	0.37			Li et al., 2004
Marine	Yellow Sea and East China sea	TSP (Sea fog)	17 Mar-22 Apr 2014		2.058	10	Luo et al., 2016
Marine	Yellow Sea	TSP (Anth, dust)	19-26 Mar 2006		2.856	17	Shi et al., 2010
Marine	Yellow Sea	TSP (Anth)	17-28 Apr 2006		1.218	17	Shi et al., 2010
Marine	East China Sea	TSP (Anth)	26 Sep-9 Oct 2002		0.756	24	Nakamura et al., 2006
Marine	East China Sea	TSP	4-13 Mar 2002		0.224	10	Nakamura et al., 2006
Marine	offshore area of East China Sea	TSP	2-18 Jun, 2017		3.62096	32.0981	Li et al., 2019
Marine	South China Sea	TSP (Anth)	28 Apr-20 May 2005		0.91	34	Shi et al., 2010
Marine	northwestern Pacific Ocean	TSP	17 Mar-22 Apr 2014		0.1526	14	Luo et al., 2016
Marine	northwestern Pacific Ocean	TSP (Dust)	17 Mar-22 Apr 2014		0.1568	5	Luo et al., 2016
Marine	Arabian Sea	TSP (Anth, Dust)	Apr–May 2006		0.0742	43.4426	Srinivas et al., 2013
Marine	Bay of Bengal	TSP (Anth)	Apr–May 2006		0.28	34.4828	Srinivas et al., 2013
Marine	Bay of Bengal	TSP (Anth)	Jan 2009		0.91	26	Srinivas et al., 2013
Marine	Bay of Bengal	PM2.5	Jan 2009		0.644	17	Srinivas et al., 2011
Marine	Bay of Bengal	PM10	Jan 2009		0.49	15	Srinivas et al., 2011
Marine	Bay of Bengal	TSP	Mar-Apr 2006		0.154	19	Srinivas et al., 2011
Marine	tropical North Atlantic Ocean	PM2 (Dust)	16 Jul–4 Aug 2006		0.0126	5	Violaki et al., 2015
Marine	tropical North Atlantic Ocean	TSP (Dust)	16 Jul–4 Aug 2006		0.1008	14	Violaki et al., 2015
Marine	South Atlantic Ocean	PM2.5 (Bio)	19 Jan-5 Feb 2007		0.119		Violaki et al., 2015
Marine	South Atlantic Ocean	PM2.5	19 Jan-5 Feb 2007		0.077	35	Violaki et al., 2015
Marine	Middle South Atlantic Ocean	PM2.5	19 Jan-5 Feb 2007		0.0182		Violaki et al., 2015
Marine	Amsterdam Island (Indian Ocean)	PM2.5	2005		0.0112	32	Violaki et al., 2015
Marine	Finokalia, Crete island (Eastern Mediterranean)	PM1.3 (Anth)	2005–2006		0.1624	13	Violaki and Mihalopoulos et al., 2010
Marine	Finokalia, Crete island (Eastern Mediterranean)	PM1.3-10 (Anth)	2005–2006		0.077	13	Violaki and Mihalopoulos et al., 2010
Marine	Tasmania, Australia	TSP	Nov-Dec 2000		0.0504	25	Mace et al., 2003b
Marine	North Atlantic	PM1	2006		0.0364		Facchini et al., 2008
Marine	North Atlantic Saharan outflow	TSP	Oct-Nov 2002, Sep-Oct 2004,Oct-Nov 2005		0.1372	25	Lesworth et al., 2010
Marine	NAtl. Rem	TSP	Oct-Nov 2002, Sep-Oct 2004,Oct-Nov 2006		0.0742		Lesworth et al., 2010
Marine	Sahara	TSP	Oct-Nov 2002, Sep-Oct 2004,Oct-Nov 2007		0.2044		Lesworth et al., 2010
Marine	SAfr.	TSP	Oct-Nov 2002, Sep-Oct 2004,Oct-Nov 2008		0.0784		Lesworth et al., 2010
Marine	SAfr.-BB	TSP	Oct-Nov 2002, Sep-Oct 2004,Oct-Nov 2009		0.0966		Lesworth et al., 2010
Marine	SAtl. Rem.	TSP	Oct-Nov 2002, Sep-Oct 2004,Oct-Nov 2010		0.0392		Lesworth et al., 2010
Marine	Bermuda island	PM1	Jul 2011-Nov 2012		0.105	50	Altieri et al., 2016	WSONp is dominate in PM2.5
Marine	Atlantic Subantarctic region	PM10	Jan-Feb 2015		0.01-0.002		Dall et al., 2017

## Sheet: References
References lists:
