# Supplementary material for: Dissecting the contributions of organic nitrogen aerosols to global atmospheric nitrogen deposition and implications for ecosystems
Source: Natl Sci Rev. 2023 Sep 18;10(12):nwad244. doi: 10.1093/nsr/nwad244 (PMC10634623; doi:10.1093/nsr/nwad244)
Supplement: nwad244_Supplemental_Files [file nwad244_supplemental_files.zip › Supplementary Dataset S2.xlsx]

## Sheet: Notes
Notes:
This file is the Supplementary Materials for Improved global budget of atmospheric organic N aerosol and implications for marine productivity
Dataset S2. (separate file)
Published measurements of atmospheric particulate organic nitrate (RONO2) and particulate nitroaromatics (NAC) concentrations
The observed particulate organic nitrate (RONO2) and particulate nitroaromatics (NAC) concentrations data all in this file
References lists below:
For RONO2 concentration
For NACs concentration

## Sheet: NAC concentration
Note:
Particulate nitroaromatics concentation data
Colors note for different observation sites types: Urban, Rural, Forest, Coarstal and Marine
The brackets in PM list indicate the major sources for this site
Typical NACs species concentrations include: Nitrophenol (NP), Nitrocatechol (NC), Methyl-nitrophenol (MNP), Methyl-nitrocatechol (MNC), Dimethyl-nitrophenol (DMNP)
Area	Site	PM	Observation period	NACs [ng N m-3]	Reference	Typical NACs species concentraion
						NP [ng N m-3]	NC [ng N m-3]	MNP [ng N m-3]	MNC [ng N m-3]	DMNP [ng N m-3]
Urban(background)	TROPOS, Germany	PM2.5	Jan-Feb 2014	13.98	Teich et al., 2017	7.09		6.24		0.65
Urban	Maniz, Germany	TSP	May 2006-Jun 2007	8.88	Zhang et al., 2010	2.48	6.4
Urban (background)	Ljubljana, Slovenia	PM10	Dec 2010-Jan 2011	147.36	Kitanovski et al., 2012	1.8	75	1.36
Urban (background)	Ljubljana, Slovenia	PM10	Aug 2010	0.57	Kitanovski et al., 2012	0.15	0.24	0.08
Urban	Rome, Italy		Feb- Apr 2003	31.5	Cecinato et al., 2005	17.8		7.8		5.9
Urban	Los Angeles	PM2.5	May-June 2010	4.19	Zhang et al., 2013		1.67	1.24	0.36	0.92
Urban	Hong Kong, China	PM2.5	2009-2012	5.61	Chow et al., 2016	1	2.27	0.67	1.67	0.02
Urban	Jinan, China	PM2.5	Nov 2013-Jan 2014	48.4	Wang et al., 2018
Urban	Jinan, China	PM2.5	Sep 2014	9.8	Wang et al., 2018
Urban	Beijing, China	PM2.5	15 May-5 Jun 2016	6.62	Wang et al., 2019	2.15	1.89	1.03	1.07	0.55
Urban	Beijing, China	PM2.5	Apr 2016-Apr 2017	46.38	Wang et al., 2021	13.95	14.83
Urban	Birmingham, UK	PM2.5	Jul 2007-Apr 2008	4.61	Ozel et al., 2011	1.08		1.58		1.95
Urban	Szena Square, Hungary	PM2.5	7-14 Mar 2007, 3-10 Jun 2008	0.3	Claeys et al., 2012		0.3
Urban	Research Triangle Park, USA	PM2.5	1 Jun-15 Jul 2013	0.09	Xie et al., 2019	0.018			0.057
Rural (background)	Melpitz, Germany	PM2.5	Jan-Feb 2014	11.08	Teich et al., 2017	4.09		6.08		0.91
Rural (background)	Melpitz, Germany	PM2.5	Jul 2014	0.13	Teich et al., 2017	0.06		0.07
Rural	Seiffen, Saxony, Germany	PM10	Oct 2007 Mar 2008	5.27	Iinuma et al., 2010				5.27
Rural	Detling, UK	PM2.5	Jan-Feb 2012	15.72	Mohr et al., 2013	0.02	2.5	5	8.2
Rural (background)	Hamme, Flanders, Belgium	PM10	2010	12.71	Kahnt et al., 2013	0.72	4.48		4.86	2.65
Rural	Xianghe, China	PM2.5	Jul-Aug 2013	1.45	Teich et al., 2017	0.98		0.41		0.06
Rural	Wangdu, China	PM2.5	Jun 2014	6.97	Teich et al., 2017	2.63		0.89		3.45
Rural	Yucheng, China	PM2.5	Jun 2014	5.7	Wang et al., 2018
Rural	K-puszta, Hungary	PM2.5	5-7 Jun 2008	8.5	Claeys et al., 2012		0.5-8.5
Forest	Mt. Tai, China	PM2.5	July-Aug 2014	2.5	Wang et al., 2018
Forest	Rondonia, Brazil	PM2.5 (BB)	18-22 Sep 2002	250	Claeys et al., 2012		97-520

## Sheet: RONO2 concentration
Note:
Particulate organic nitrate concentation data
Colors note for different observation sites types: Urban, Rural, Forest, Coarstal and Marine
peroxy nitrates (PNs), alkyl nitrates (ANs), the sum of total peroxy nitrates (ΣPNs), the sum of total alkyl nitrates (ΣANs)
molecular weight (MW), organic aerosol (OA)
Measuring method:
TD-LIF: Thermal dissociation-Laser induced fluorescence-based
HR-ToF-AMS: Aerodyne high resolution-Time of flight-Aerosol mass spectrometer
MS: Mass spectrometry
(TD)-HR-AMS: Thermal dissociation-High resolution-Aerosol mass spectrometer
PMF: Positive matrix factorization
LToF-SP-AMS: Long time of flight-Soot particle-Aerosol mass spectrometer
AMS: Aerosol mass spectrometric
Area	Site	PM	Observation period	RONO2 [ug N m-3]	Reference	Method	Other measurment informations	Othe organic nitrate aerosol informations
North America
Urban	Bakersfield, California, USA	PM2.5	15 May-24 Jun 2010	0.036	Rollins et al., 2012	TD-LIF	Include alkyl and multifunctional nitrates, online measurement	Particulate RONO2 is 2-5% of OA
Urban	Bakersfield, California, USA	PM2.5	15 May-29Jun, 2010	0.032	Rollins et al., 2013	TD-LIF	Alkyl and multifunctional nitrates, online measurement	Particulate RONO2 is 4.8% of OA, 21% of ΣANs are in the condensed phase
Urban	Urban Atlanta, Georgia, USA	PM2:5	May 2012-Feb 2013	0.049	Xu et al., 2015	HR-ToF-AMS
Rural	Centreville, Alabama, USA	PM2:5	1 Jun-15 Jul 2013	0.016	Xu et al., 2015	HR-ToF-AMS	Assuming MW is 200 to 300 g mol-1 of RONO2	Particulate RONO2 is 5-25% of OA
Rural	Yorkville, Georgia, USA	PM2:5	26 Jun-20 Jul 2013	0.042	Xu et al., 2015	HR-ToF-AMS
Forest (high laltitude)	Woodland Park, Colorado, USA	PM2.5	Jul-Aug 2011	0.014	Fry et al., 2013; Yu et al., 2019	HR-ToF-AMS	Include ANs and PNs, assume the average MW 250g mol-1
Forest	Tuscaloosa, Alabama, USA	PM2:5	1 Jun-15 Jul 2013	0.056	Ayres et al., 2015	TD-LIF	Include ANs and PNs, assume the average MW 250g mol-1	Almost all RONO2 in particulate at night, 50% of RONRO2 in particulate at daytime
Asia
Urban	Ji'nan, China	PM2.5	Apr 2016	0.018	Li et al., 2018	MS	Only particulate biogenic RONO2	Particulate biognic RONO2 is 1.64‰ of PM2.5
Urban	Shenzhen, China	PM1	2005-2006	0.036	Yu et al., 2019	HR-ToF-AMS	Use the mean value between lower and upper NO+/NO2+ ratio	Particulate RONO2 is 9-25% of OA
Urban	Shenzhen, China	PM1	Spring	0.035	Yu et al., 2019	HR-ToF-AMS	Use the mean value between lower and upper NO+/NO2+ ratio	Particulate RONO2 is 9-25% of OA
Urban	Shenzhen, China	PM1	Summer	0.098	Yu et al., 2019	HR-ToF-AMS	Use the mean value between lower and upper NO+/NO2+ ratio	Particulate RONO2 is 9-25% of OA
Urban	Shenzhen, China	PM1	Autumn	0.061	Yu et al., 2019	HR-ToF-AMS	Use the mean value between lower and upper NO+/NO2+ ratio	Particulate RONO2 is 9-25% of OA
Urban	Beijing, China	PM1	20 May-23 Jun 2018, 20 Nov-25 Dec 2018	0.21	Xu et al., 2021	(TD)-HR-AMS	Assuming MW is 200 g mol-1 of RONO2	Particulate RONO2 is 27.5% of OA in summer and 14.8% of OA in winter
Urban	Beijing, China	PM1	20 May-23 Jun 2018, 20 Nov-25 Dec 2018	0.063	Xu et al., 2021	PMF
Urban	Xi'an, China	PM2.5	29 Oct to 19 Nov, 2020	0.25	Lin et al., 2021	LToF-SP-AMS, and PMF	Assuming MW is 200 g mol-1 of RONO2	Particulate RONO2 is 28% of OA
Rural	Changping, China	PM2:5	15 May-23 Jun 2016	0.001	Wang et al., 2018	MS	Assuming MW is 200 g mol-1 of RONO2
Rural	Xianghe, China	PM1	25 Dec 2018-13 Jan 2019	0.16	Huang et al., 2021	HR-ToF-AMS	Assuming MW is 200 to 300 g mol-1 of RONO2	Particulate RONO2 is 12-18% of OA
Rural	Xianghe, China	PM1	9 June to 9 July 2013	0.13	Zhu et al., 2020	(TD)-HR-AMS	Use the mean value between lower and upper NO+/NO2+ ratio
Rural	Xianghe, China	PM1	9 June to 9 July 2013	0.12	Zhu et al., 2020	PMF
Rural	Gucheng, China	PM1	10 Dec 2019-13 Jan 2020	0.43	Xu et al., 2021	(TD)-HR-AMS	Assuming MW is 200 g mol-1 of RONO2	Particulate RONO2 is 24% of OA
Rural (background)	Wanqingsha, China	PM2.5	1-30 Sep, 1-26 Nov 2010	0.005	He et al., 2014	MS	Only pinene Derived Nitrooxy-organosulfates with MW 295 g mol-1
Europe							Start here below are measured by Kiendler-Scharr et al., 2016
Urban	Barcelona, Spain	PM1	1-26 Mar 2009	0.11	Mohr et al., 2012; Kiendler-Scharr et al,. 2016	AMS
Urban	Helsinki, Finland	PM1	9 Jan-13 Mar 2009	0.032	Carbone et al., 2014; Kiendler-Scharr et al,. 2016	AMS
Rural	Cabauw, Netherlands	PM1	May 2008	0.12	Mensah et al., 2012; Kiendler-Scharr et al,. 2016	AMS
Rural	Cabauw, Netherlands	PM1	Mar 2009	0.086	Mensah et al., 2012; Kiendler-Scharr et al,. 2016	AMS
Rural (high latitude)	Jungfraujoch, Switzerland	PM1	30 Apr-29 May 2008	0.007	Lanz et al., 2010; Kiendler-Scharr et al,. 2016	AMS
Rural	Melpitz, Germany	PM1	23 May-9 Jun 2008	0.071	Poulain et al., 2011; Kiendler-Scharr et al,. 2016	AMS
Rural	Melpitz, Germany	PM1	16 Sep-3 Nov 2008	0.167	Poulain et al., 2011; Kiendler-Scharr et al,. 2016	AMS
Rural	Melpitz, Germany	PM1	24 Feb-27 Mar 2009	0.156	Poulain et al., 2011; Kiendler-Scharr et al,. 2016	AMS
Rural	Payerne, Swiss	PM1	Oct 2008	0.045	Kiendler-Scharr et al,. 2016	AMS
Rural	Payerne, Swiss	PM1	Mar 2009	0.16	Kiendler-Scharr et al,. 2016	AMS
Rural	Puijo, Finland	PM1	Oct 2008	0.016	Kiendler-Scharr et al,. 2016	AMS
Rural	San Pietro Capofiume, Italy	PM1	30 Mar-20 Apr 2008	0.271	Saarikoski et al., 2012; Kiendler-Scharr et al,. 2016	AMS
Rural	Po Valley, Italy	PM1	Oct 2008	0.169	Kiendler-Scharr et al,. 2016	AMS
Rural	Po Valley, Italy	PM1	Mar 2009	0.221	Kiendler-Scharr et al,. 2016	AMS
Rural	Harwell HW/GB36	PM1	Oct 2008	0.203	Kiendler-Scharr et al,. 2016	AMS
Rural (remote)	Hyytiälä, Switzerland	PM1	Oct 2008	0.02	Kiendler-Scharr et al,. 2016	AMS
Rural (remote)	Hyytiälä, Switzerland	PM1	Mar 2009	0.02	Kiendler-Scharr et al,. 2016	AMS
Rural	Kpuszta KPO/HU02	PM1	Oct 2008	0.097	Kiendler-Scharr et al,. 2016	AMS
Rural	Montseny, Spain	PM1	25 Feb-26 Mar 2009	0.221	Minguillon et al., 2011; Kiendler-Scharr et al,. 2016	AMS
Rural (high latitude)	Puy de Dome, France	PM1	Oct 2008	0.052	Freney et al., 2011; Kiendler-Scharr et al,. 2016	AMS
Rural (high latitude)	Puy de Dome, France	PM1	Mar 2009	0.036	Freney et al., 2011; Kiendler-Scharr et al,. 2016	AMS
Coastal (remote)	Connemara, Ireland	PM1	May 2008	0.011	Dall et al., 2010; Kiendler-Scharr et al,. 2016	AMS
Coastal (remote)	Finokalia, Crete, Greece	PM1	4 May-8 Jun 2008	0.014	Pikridas et al., 2010; Kiendler-Scharr et al,. 2016	AMS
Coastal (remote)	Finokalia, Crete, Greece	PM1	25 Feb-26 Mar 2009	0.007	Hildebra et al., 2011; Kiendler-Scharr et al,. 2016	AMS

## Sheet: References
References lists:
For RONO2 concentration
For NAC concentration
