# Supplementary material for: Dissecting the contributions of organic nitrogen aerosols to global atmospheric nitrogen deposition and implications for ecosystems
Source: Natl Sci Rev. 2023 Sep 18;10(12):nwad244. doi: 10.1093/nsr/nwad244 (PMC10634623; doi:10.1093/nsr/nwad244)
Supplement: nwad244_Supplemental_Files [file nwad244_supplemental_files.zip › Supplementary Dataset S3.xlsx]

## Sheet: Notes
Notes:
This file is the Supplementary Materials for Improved global budget of atmospheric organic N aerosol and implications for marine productivity
Dataset S3. (separate file)
Published measurements of atmospheric deposited organic nitrogen fluxes and the ON:TN ratios in atmospheric deposition samples at global surface sites.
The observed ON deposition flux in throughfall and bulk percipitations as well as the ON:TN ratio in deposition samples are all in this file
References lists:

## Sheet: ON depostion data
Note:
ON deposition flux as well as ON:TN ratio in deposition samples
Colors note for different observation sites types: Urban Rural, Agricultural, Forest, Coastal & Marine
Area	Site	ON deposition flux [g m-2 yr -1]	ON:TN in deposition	Reference	Notes for deposition sample
Urban	Kofu, Japan	0.183	0.3	Matsumoto et al., 2019	Bulk precipitation sample
Urban	Kofu, Japan	0.07	0.1	Matsumoto et al., 2018	Bulk precipitation sample
Urban	Chengdu, China	0.14	0.18	Song et al., 2017	Bulk precipitation sample
Urban	Barcelona,Spain	0.038	0.4	Izquieta-Rojano et al., 2016	Bulk precipitation sample
Urban	Madrid, Spain	0.025	0.38	Izquieta-Rojano et al., 2016	Bulk precipitation sample
Urban	Hengmen, China	1.54	0.41	Wang et al., 2013	Bulk precipitation sample
Urban	Beijing Academy of Agriculture and Forestry Science, China	0.25	0.071	Zhang et al., 2012	Rainfall sample
Urban	Yanhe, Beijing, China	0.55	0.15	Zhang et al., 2012	Rainfall sample
Urban	Guangzhou, China	0.825	0.19	Li et al., 2012	Bulk precipitation sample
Urban	Marina, Singapore	0.76	0.36	He et al., 2011	Bulk precipitation sample
Rural	Virolahti, Finland	0.064	0.2	Cape et al., 2012	Rainwater sample
Rural	Polwet, Poland	0.121	0.17	Cape et al., 2012	Rainwater sample
Rural	Grillenburg, Germany	0.079	0.1	Cape et al., 2012	Rainwater sample
Rural	Wetzstein, Germany	0.03	0.07	Cape et al., 2012	Rainwater sample
Rural	Vielsalm, Belgium	0.073	0.29	Cape et al., 2012	Rainwater sample
Rural	Oensingen, Switzerland	0.034	0.06	Cape et al., 2012	Rainwater sample
Rural	Lageren, Switzerland	0.072	0.14	Cape et al., 2012	Rainwater sample
Rural	Fontainebleau, France	0.028	0.05	Cape et al., 2012	Rainwater sample
Rural	Le Bray, France	0.056	0.09	Cape et al., 2012	Rainwater sample
Rural	Rotterdam, Netherlands	0.045	0.06	Cape et al., 2012	Rainwater sample
Rural	Speulderveld, Netherlands	0.067	0.07	Cape et al., 2012	Rainwater sample
Rural	Vredepeel, Netherlands	0.015	0.02	Cape et al., 2012	Rainwater sample
Rural	Wieringerwerf, Netherlands	0.024	0.02	Cape et al., 2012	Rainwater sample
Rural	San Rossore, Italy	0.025	0.03	Cape et al., 2012	Rainwater sample
Forest	Mt. Fuji, Japan	0.572	0.57	Matsumoto et al., 2020	Bulk precipitation sample
Forest	Kisangani, African	1.27	0.7	Bauters et al., 2018	Bulk precipitation sample
Forest	Gongga Mountains, China	0.03	0.27	Song et al., 2017	Bulk precipitation sample
Forest	Montseny mountains,Spain	0.033	0.34	Izquieta-Rojano et al., 2016	Bulk precipitation sample
Forest	Shijiazhuang, China	0.87	0.37	Du et al., 2014	Bulk precipitation sample
Forest	Dinghushan, China	1.16	0.24	Wang et al., 2013	Bulk precipitation sample
Forest	Dinghushan, China	1.78	0.36	Fang et al., 2008	Dry and wet precipitation sample
Forest	Wuyishan, Fujian, China	0.42	0.37	Zhang et al., 2012	Rainfall sample
Forest	Linzhi, Xizang, China	0.39	0.67	Zhang et al., 2012	Rainfall sample
Forest	Hainich, Germany	0.093	0.38	Cape et al., 2012	Rainwater sample
Forest	Roccarespampani, Italy	0.135	0.19	Cape et al., 2012	Rainwater sample
Forest	Liangshui, Heilongjiang, China	0.14	0.3	Song et al., 2018; Li et al., 2012	Bulk precipitation sample
Forest	Huitong, Hunan, China	0.67	0.58	Tian et al., 2002; Li et al., 2012	Bulk precipitation sample
Agricultural (farmland)	Fenghua, Zhejiang, China	1.28	0.29	Zhang et al., 2012	Rainfall sample
Agricultural	Yanting, China	0.22	0.33	Song et al., 2017	Bulk precipitation sample
Agricultural	Yanting, China	0.23	0.12	Kuang et al., 2016	Dry and wet precipitation sample
Agricultural	Navarra, Spain	0.114	0.56	Izquieta-Rojano et al., 2016	Bulk precipitation sample
Agricultural	Fengqiu, China	0.7	0.22	Huang et al., 2016	Dry and wet precipitation sample
Agricultural (near coastal)	Keelung, Taiwan, China	1.8	0.37	Chen et al., 2015	Rainfall sample
Agricultural	Yellow Sea	1.67	0.11	Qi et al., 2013	Dry and wet precipitation sample
Agricultural	Shenyang, China	0.445	0.23	Jiang et al., 2013	Rainfall sample
Agricultural	Beijing, China	0.679	0.19	Zhang et al., 2012	Rainfall sample
Agricultural	China Agricultural University, Beijing, China	0.81	0.25	Zhang et al., 2012	Rainfall sample
Agricultural (farmland)	Dongbeiwang, Beijing,China	0.78	0.21	Zhang et al., 2012	Rainfall sample
Agricultural (farmland)	Beilangzhong, Beijing, China	0.83	0.25	Zhang et al., 2012	Rainfall sample
Agricultural (farmland)	Shuangzhuang, Beijing, China	0.59	0.19	Zhang et al., 2012	Rainfall sample
Agricultural (farmland)	Changping, Beijing, China	0.51	0.12	Zhang et al., 2012	Rainfall sample
Agricultural (farmland)	Fangshan, Beijing, China	1.33	0.28	Zhang et al., 2012	Rainfall sample
Agricultural (farmland)	Liangxiang, Beijing, China	0.46	0.15	Zhang et al., 2012	Rainfall sample
Agricultural (farmland)	Huimin, Shandong, China	0.66	0.2	Zhang et al., 2012	Rainfall sample
Agricultural (farmland)	Quzhou, Hebei, China	0.79	0.23	Zhang et al., 2012	Rainfall sample
Agricultural (farmland)	Wuqiao, Hebei, China	0.83	0.27	Zhang et al., 2012	Rainfall sample
Agricultural (farmland)	Baoding, Hebei, China	0.83	0.24	Zhang et al., 2012	Rainfall sample
Agricultural (farmland)	Guyuan, Hebei, China	0.29	0.29	Zhang et al., 2012	Rainfall sample
Agricultural (steppe)	Duolun, Inner Mongolia, China	0.42	0.4	Zhang et al., 2012	Rainfall sample
Agricultural (steppe)	Urmqi, Xinjiang, China	0.37	0.29	Zhang et al., 2012	Rainfall sample
Agricultural (farmland)	Wuwei, Sichuan, China	0.12	0.15	Zhang et al., 2012	Rainfall sample
Agricultural (farmland)	Wenjing, Sichuan, China	0.51	0.12	Zhang et al., 2012	Rainfall sample
Agricultural (farmland)	Jianyang, Sichuan, China	0.46	0.1	Zhang et al., 2012	Rainfall sample
Agricultural (farmland)	Chengdu, Sichuan, China	0.41	0.11	Zhang et al., 2012	Rainfall sample
Agricultural (vegetable field)	Dianchi, Kunming, China	1.97	0.58	Zhang et al., 2012	Rainfall sample
Agricultural (tea tree field)	Shanghang, Fujian, China	1.1	0.41	Zhang et al., 2012	Rainfall sample
Agricultural (tea tree field)	Taining, Fujian, China	0.6	0.39	Zhang et al., 2012	Rainfall sample
Agricultural (tea tree field)	Longyan, Fujian, China	0.51	0.3	Zhang et al., 2012	Rainfall sample
Agricultural	Tai Lake, China	0.152	0.12	Tian et al., 2011	Rainfall sample
Agricultural	Nanjing, China	0.425	0.11	Yang et al., 2010	Rainfall sample
Agricultural	Edinburgh, UK	0.15	0.23	Benitez et al., 2009	Bulk precipitation sample and rainwater sample
Agricultural	Jiulong river watershed, Fujian, China	0.35	0.36	Chen et al., 2008	Rainfall sample
Agricultural	Tokyo, Japan	1.01	0.32	Ham et al., 2007	Bulk precipitation sample
Coastal & Marine	De Haan, Belgian	0.23	0.15	Bencs et al., 2009	Dry and wet precipitation sample
Coastal & Marine	Baltic Sea	0.31	0.1	Rolff et al., 2008	Bulk precipitation sample
Coastal & Marine	Tampa, Florida, USA	0.034	0.09	Calderon et al., 2007	Rainwater sample
Coastal & Marine	National University of Singapore, Singapore	0.38	0.12	Karthikeyan et al., 2009	Dry and wet precipitation sample
Coastal & Marine	Finokalia, Mediterranean	0.31	0.23	Violaki et al., 2010	Dry and wet precipitation sample
Coastal & Marine	Kunyang, Kunming, China	0.76	0.49	Zhang et al., 2012	Rainfall sample
Coastal & Marine	Yunnan, Kunming, China	0.99	0.47	Zhang et al., 2012	Rainfall sample
Coastal & Marine (near farmland)	Dalian,liaoning, China	0.98	0.28	Zhang et al., 2012	Rainfall sample
Coastal & Marine (near farmland)	Qingdao,Shandong, China	0.79	0.3	Zhang et al., 2012	Rainfall sample
Coastal & Marine	Fuzhou, Fujian, China	0.38	0.18	Zhang et al., 2012	Rainfall sample
Coastal & Marine	Puechabon, France	0.174	0.2	Cape et al., 2012	Rainwater sample
Coastal & Marine	Mitoyo City, Japan	0.108	0.08	Nakamura et al., 2020	Calculated dry deposition
Coastal & Marine	Jiaozhou Bay, China	0.665	0.24	Xing et al., 2017	Rainfall sample
Coastal & Marine (anthopogenic effect)	Jiaozhou Bay, China	3.79	0.57	Xing et al., 2018	Bulk precipitation sample
Coastal & Marine	Uljin, Japan	0.266	0.28	Yan et al., 2015	Bulk precipitation sample
Coastal & Marine	Bermuda island	0.037	0.19	Altieri et al., 2016	Dry and wet precipitation sample
Coastal & Marine	Lake Maracaibo	0.38	0.55	Morales et al., 2001; Cornell et al., 2011	Rainwater sample
Coastal & Marine	Pallas, Finland	0.051	0.36	Cape et al., 2012	Rainwater sample
	Below are From ito et al., 2014, so that we do not put all detail reference here !
Coastal & Marine	Bermuda	0.1	0.42	Cornell et al., 1998
Coastal & Marine	Mace Head, Ireland	0.06	0.37	Cornell et al., 1998
Coastal & Marine	Costa Rica	0.21	0.34	Eklund et al., 1997
Coastal & Marine	Puerto Rico	0.12	0.5	Gioda et al., 2011
Coastal & Marine	Southeast Scotland, Edinburgh, UK	0.25	0.23	Benítez et al., 2009
Coastal & Marine	Charlottesville, VA	0.06	0.17	Keene et al., 2002
Coastal & Marine	Newark, DE	0.07	0.22	Keene et al., 2002
Coastal & Marine	New Castle, NH	0.01	0.18	Keene et al., 2002
Coastal & Marine	Wilmington, North Carolina, USA	0.09	0.21	Kieber et al., 2005
Coastal & Marine	Long Island, New York, USA	0.22	0.11	Luo et al., 2002
Coastal & Marine	Morehead City, North Carolina, USA	0.12	0.26	Peierls and Paerl, 1997
Coastal & Marine	North Sea	0.07	0.06	Rendell et al., 1993
Coastal & Marine	Lewes, Delaware, USA	0.1	0.18	Russell et al., 1998
Coastal & Marine	Lewes, Delaware, USA	0.14	0.21	Scudlark et al., 1998
Coastal & Marine	New Brunswick, USA	0.15	0.17	Seitzinger et al., 2003
Coastal & Marine	Mace Head, Ireland	0.28	0.13	Spokes et al., 2000
Coastal & Marine	Miami, Florida, USA	0.05	0.07	Zamora et al., 2011
Coastal & Marine	Barbados,West Indies	0.02	0.1	Zamora et al., 2011
Coastal & Marine	Hawaii, HI	0.01	0.16	Carrillo et al., 2002
Coastal & Marine	Tahiti	0.08	0.65	Cornell et al., 1998
Coastal & Marine	Kilauea, HI	0.12	0.35	Cornell et al., 1998
Coastal & Marine	Oahu, HI	0.03	0.28	Cornell et al., 1998
Coastal & Marine	Cape Grim	0.11	0.19	Mace et al., 2003b
Coastal & Marine	Erdemli, Turkey	0.23	0.17	Mace et al., 2003c
Mean ON:TN value for above observation			0.251748

## Sheet: Refernces
References lists:
